# Supplementary material for: Longitudinal home-cage automated assessment of climbing behavior shows sexual dimorphism and aging-related decrease in C57BL/6J healthy mice and allows early detection of motor impairment in the N171-82Q mouse model of Huntington’s disease
Source: Front Behav Neurosci. 2023 Mar 22;17:1148172. doi: 10.3389/fnbeh.2023.1148172 (PMC10073658; doi:10.3389/fnbeh.2023.1148172)
Supplement: Supplementary file 1 [file Data_Sheet_1.CSV]

Action	Genotype	Age	Mean Distance	Cage	Period	Sex	Strain
Distance	C57BL6/J	3 months	4978.680575	4240953	Dark	Female	C57BL6/J
Distance	C57BL6/J	3 months	5912.008073	4240962	Dark	Female	C57BL6/J
Distance	C57BL6/J	3 months	6660.177768	4242121	Dark	Female	C57BL6/J
Distance	C57BL6/J	3 months	4230.859059	4245170	Dark	Female	C57BL6/J
Distance	C57BL6/J	3 months	7533.49431	4246248	Dark	Female	C57BL6/J
Distance	C57BL6/J	3 months	8947.850906	4246787	Dark	Female	C57BL6/J
Distance	C57BL6/J	3 months	4523.961835	4240953	Dark	Female	C57BL6/J
Distance	C57BL6/J	3 months	6169.754011	4240962	Dark	Female	C57BL6/J
Distance	C57BL6/J	3 months	7866.235002	4242121	Dark	Female	C57BL6/J
Distance	C57BL6/J	3 months	5233.437335	4245170	Dark	Female	C57BL6/J				Power calculations based activity in the most variable phase (Dark Phase) on data from 3 animals per cage
Distance	C57BL6/J	3 months	8374.045901	4246248	Dark	Female	C57BL6/J
Distance	C57BL6/J	3 months	6768.194177	4246787	Dark	Female	C57BL6/J
Distance	C57BL6/J	3 months	5979.634985	4240953	Dark	Female	C57BL6/J
Distance	C57BL6/J	3 months	8140.167326	4240962	Dark	Female	C57BL6/J
Distance	C57BL6/J	3 months	9066.652586	4242121	Dark	Female	C57BL6/J
Distance	C57BL6/J	3 months	6253.677544	4245170	Dark	Female	C57BL6/J
Distance	C57BL6/J	3 months	9274.621835	4246248	Dark	Female	C57BL6/J					Average Activity Females (Group A)				6870.151625
Distance	C57BL6/J	3 months	7749.276017	4246787	Dark	Female	C57BL6/J
Distance	C57BL6/J	3 months	3345.624288	4186074	Dark	Male	C57BL6/J
Distance	C57BL6/J	3 months	2479.091471	4186084	Dark	Male	C57BL6/J					Average Activity Males (Group B)				3512.666668
Distance	C57BL6/J	3 months	2796.722856	4187459	Dark	Male	C57BL6/J
Distance	C57BL6/J	3 months	4019.973663	4187463	Dark	Male	C57BL6/J
Distance	C57BL6/J	3 months	2973.40902	4188123	Dark	Male	C57BL6/J					Standard Dev Data set				2046.38993
Distance	C57BL6/J	3 months	4079.118594	4193912	Dark	Male	C57BL6/J
Distance	C57BL6/J	3 months	3308.398779	4186074	Dark	Male	C57BL6/J
Distance	C57BL6/J	3 months	2912.644675	4186084	Dark	Male	C57BL6/J					Sampling ratio, ?=NA/NB				1
Distance	C57BL6/J	3 months	3386.969086	4187459	Dark	Male	C57BL6/J
Distance	C57BL6/J	3 months	4086.548665	4187463	Dark	Male	C57BL6/J
Distance	C57BL6/J	3 months	3007.353403	4188123	Dark	Male	C57BL6/J					Power, 1-?				0.8
Distance	C57BL6/J	3 months	4055.674278	4193912	Dark	Male	C57BL6/J
Distance	C57BL6/J	3 months	3851.387248	4186074	Dark	Male	C57BL6/J
Distance	C57BL6/J	3 months	3399.118064	4186084	Dark	Male	C57BL6/J					Type I error rate, ?				5.00%
Distance	C57BL6/J	3 months	2820.311306	4187459	Dark	Male	C57BL6/J
Distance	C57BL6/J	3 months	5011.076852	4187463	Dark	Male	C57BL6/J
Distance	C57BL6/J	3 months	3639.317794	4188123	Dark	Male	C57BL6/J					http://powerandsamplesize.com/Calculators/Compare-2-Means/2-Sample-Equality
Distance	C57BL6/J	3 months	4055.25999	4193912	Dark	Male	C57BL6/J
												Sample Size				6
